# Supplementary material for: Implementation of a Provincial Long COVID Care Pathway in Alberta, Canada: Provider Perceptions
Source: Healthcare (Basel). 2024 Mar 27;12(7):730. doi: 10.3390/healthcare12070730 (PMC11011656; doi:10.3390/healthcare12070730)
Supplement: Supplementary file 1 [file healthcare-12-00730-s001.zip]

Archive with 2 entries (2 files):
- Supplemental Table S1 Structured Guide v1-081023.pdf
- Supplemental Table S2 Semi-Structured Guide v1-080923.pdf
